# Supplementary material for: Targeting the NAD Salvage Synthesis Pathway as a Novel Therapeutic Strategy for Osteosarcomas with Low NAPRT Expression
Source: Int J Mol Sci. 2021 Jun 10;22(12):6273. doi: 10.3390/ijms22126273 (PMC8230647; doi:10.3390/ijms22126273)
Supplement: Supplementary file 1 [file ijms-22-06273-s001.zip]

Archive with 1 entries (1 files):
- ijms-1228970-supplementary.pdf
